# Supplementary material for: Single Nucleotide Polymorphisms in the PRDX3 and RPS19 and Risk of HPV Persistence and Cervical Precancer/Cancer
Source: PLoS One. 2012 Apr 9;7(4):e33619. doi: 10.1371/journal.pone.0033619 (PMC3322120; doi:10.1371/journal.pone.0033619)
Supplement: Table S1 — Results for all gene based tests for either an association with (i) cervical precancer/cancer, (ii) progression to cervical precancer/cancer, or (iii) HPV persistence. (XLS) [file pone.0033619.s001.xls]

## Sheet: Sheet1
S Table 1: Results for all gene based tests for eiterh an association with (i) cervical precancer/cancer, (ii) progression to cervical precancer/cancer, (iii) HPV persistence.
GENE	CIN3+ vs. random controls	CIN3+ vs. HPV persistence	HPV persistence vs. random controls
A4GALT	0.18854	0.19589	0.33008
ABCA1	0.00895	0.27914	0.17559
ABCG5	0.02315	0.25859	0.75061
ABCG8	0.02575	0.29709	0.99425
ABTB1	0.22519	0.36963	0.35953
ACD	0.0931	0.62932	0.64347
ACE	0.0561	0.0579	0.77661
ACE2	0.74251	0.98795	0.79811
ACO1	0.70831	0.26414	0.03095
ACR	0.73071	0.93365	0.39098
ACSL5	0.83911	0.12309	0.28279
ACSM3	0.11634	0.86671	0.30443
ADA	0.39193	0.74276	0.71541
ADAL	0.65372	0.0804	0.0329
ADAM19	0.45528	0.44168	0.68647
ADAR	0.39178	0.47923	0.70121
ADD1	0.47773	0.63707	0.82446
ADH1A	0.54167	0.84701	0.32508
ADH1B	0.78526	0.9708	0.36953
ADH1C	0.80906	0.92505	0.70981
ADH4	0.58947	0.15439	0.12849
ADH5	0.53652	0.50227	0.63602
ADH6	0.30618	0.52897	0.12159
ADH7	0.0265	0.11959	0.90235
ADIPOQ	0.68012	0.89741	0.73171
ADIPOR1	0.9144	0.14079	0.56162
ADIPOR2	0.15584	0.31623	0.59467
ADK	0.23069	0.19389	0.17729
ADRA2A	0.59862	0.32498	0.15779
ADRB1	0.66187	0.61352	0.37178
ADRB2	0.39618	0.52627	0.34448
AFAR3	0.9596	0.35723	0.43133
AGT	0.34793	0.37263	0.43898
AGTR1	0.24019	0.81021	0.58832
AGTR2	0.27154	0.59887	0.29969
AHCY	0.69147	0.70451	0.22844
AHCYL1	0.67052	0.72441	0.70911
AHR	0.55687	0.44788	0.36003
AICAR	0.37588	0.89706	0.53502
AKR1C1	0.0311	0.10019	0.69782
AKR1C2	0.25334	0.34878	0.75901
AKR1C3	0.57902	0.62362	0.9301
AKR1C4	0.57862	0.68527	0.73151
AKR1D1	0.24354	0.23049	0.62907
AKT1	0.0632	0.71086	0.37273
ALAD	0.85466	0.85891	0.20809
ALDH18A1	0.78316	0.93795	0.97315
ALDH1A1	0.23824	0.37398	0.9124
ALDH1A2	0.70476	0.42843	0.06895
ALDH1A3	0.51982	0.77971	0.65402
ALDH1B1	0.21279	0.24604	0.72441
ALDH1L1	0.13849	0.62462	0.63987
ALDH2	0.09085	0.16794	0.0354
ALDH3A1	0.65712	0.07485	0.76006
ALDH3A2	0.78206	0.96485	0.66862
ALDH3B1	0.50252	0.27604	0.89346
ALDH3B2	0.47583	0.51362	0.61767
ALDH4A1	0.65492	0.67252	0.91155
ALDH5A1	0.43183	0.23654	0.60947
ALDH6A1	0.9623	0.71526	0.86076
ALDH7A1	0.75986	0.61117	0.16559
ALDH8A1	0.12959	0.51342	0.36308
ALDH9A1	0.46203	0.38528	0.35813
ALOX12	0.53077	0.60432	0.35648
ALOX15	0.85086	0.48418	0.39593
ALOX15B	0.03565	0.35903	0.51892
ALOX5	0.0069	0.59682	0.28484
ALOX5AP	0.58717	0.71751	0.92995
ALOXE3	0.41883	0.20129	0.14994
AMACR	0.77536	0.75186	0.66482
AMH	0.48543	0.27554	0.37948
AMPH	0.50492	0.85871	0.43533
AMT	0.78481	0.89551	0.49393
ANRIL	0.87496	0.46583	0.43333
AOX1	0.74061	0.9675	0.72686
APC	0.25819	0.77026	0.86891
APC2	0.48348	0.94905	0.67352
APOA2	0.27489	0.12959	0.68672
APOB	0.59602	0.36443	0.20819
APOE	0.54842	0.03455	0.25244
AR	0.9568	0.9527	0.97845
ARL11	0.27009	0.95185	0.33878
ARNT	0.42003	0.15279	0.72606
ATG9B	0.9661	0.16264	0.67782
ATOX1	0.967	0.81561	0.83131
ATP1A2	0.51032	0.10314	0.07315
ATP1B1	0.43843	0.23434	0.29914
AVP	0.22729	0.68777	0.72541
AXIN1	0.94625	0.0316	0.30523
AXIN2	0.01215	0.10889	0.52077
B2M	0.39833	0.14974	0.81521
BCDO2	0.72276	0.55987	0.49648
BCKDHA	0.45563	0.20839	0.0748
BCKDHB	0.10379	0.0625	0.08255
BCKDK	0.23709	0.73936	0.71546
BDKRB1	0.55602	0.51752	0.83361
BDKRB2	0.29959	0.0651	0.47013
BHMT	0.37203	0.92445	0.84171
BHMT2	0.26399	0.85611	0.45493
BLNK	0.80961	0.56022	0.56302
BMP15	0.99615	0.88501	0.66797
BMP2	0.87146	0.85591	0.79036
BMP4	0.1116	0.0333	0.35078
BMP6	0.56442	0.12209	0.58567
BMPR1A	0.36428	0.46243	0.89736
BMPR2	0.56962	0.32333	0.54797
BOP1	0.86046	0.17654	0.0524
BPI	0.69372	0.20134	0.0115
BRAF	0.15809	0.36153	0.30743
BTC	0.96925	0.91725	0.36478
BTG2	0.0606	0.66972	0.24809
BUB1B	0.66552	0.65782	0.9482
C10orf116	0.16769	0.09475	0.87906
C10orf119	0.23484	0.22254	0.86236
C11orf31	0.0229	0.0705	0.64192
C1QA	0.0079	0.067	0.75991
C1QB	0.0638	0.14694	0.72906
C1QBP	0.45028	0.71446	0.64572
C1QC	0.0107	0.09635	0.85006
C1QR1	0.29099	0.00645	0.42878
C1RL	0.00165	0.14029	0.00875
C1S	0.85686	0.60752	0.79371
C2	0.35693	0.63792	0.34523
C3	0.15499	0.93715	0.54337
C3AR1	0.91945	0.85031	0.9642
C4B	0.66072	0.66432	0.78021
C4BPA	0.17634	0.73411	0.69572
C4BPB	0.75911	0.80336	0.85426
C5	0.0658	0.11229	0.52597
C5AR1	0.27039	0.72441	0.71926
C6	0.73816	0.87001	0.9809
C6orf21	0.23419	0.40183	0.10169
C7	0.37463	0.48273	0.53557
C8A	0.75536	0.25539	0.39193
C8B	0.30518	0.02865	0.0321
C8G	0.47398	0.9442	0.30008
C9	0.73446	0.47023	0.91575
CACNA1A	0.68517	0.44673	0.74041
CALB1	0.98925	0.55357	0.78476
CALB2	0.87341	0.39173	0.61802
CALCA	0.24834	0.22789	0.73861
CALCR	0.58987	0.38928	0.39513
CALM1	0.12184	0.88086	0.25229
CALM2	0.61102	0.34693	0.57072
CALM3	0.68507	0.16934	0.53452
CARS	0.51887	0.82116	0.24269
CARS2	0.0139	0.16349	0.60302
CASP1	0.84546	0.88906	0.9752
CASP12	0.57332	0.81391	0.21344
CASP14	0.41308	0.53637	0.84346
CASP4	0.72586	0.82831	0.52132
CASP5	0.73876	0.93845	0.96125
CASR	0.39648	0.56997	0.96915
CAT	0.72196	0.10264	0.36663
CAV1	0.48853	0.0541	0.44398
CBS	0.70531	0.18649	0.32973
CCBL1	0.53512	0.24334	0.17009
CCK	0.0766	0.0123	0.94865
CCL1	0.10129	0.23619	0.42683
CCL5	0.0208	0.31738	0.20119
CCNA1	0.0927	0.33153	0.57567
CCND2	0.21959	0.12254	0.39143
CCND3	0.14539	0.44593	0.89316
CCNE1	0.0151	0.14184	0.46133
CCR6	0.43788	0.13469	0.85281
CCS	0.55767	0.49733	0.72211
CD14	0.06405	0.72696	0.22324
CD180	0.9921	0.99785	0.9549
CD209	0.23154	0.52272	0.25534
CD3EAP	0.57492	0.26374	0.07655
CD55	0.27269	0.31793	0.36608
CD9	0.963	0.31413	0.38733
CD97	0.63997	0.73191	0.59607
CDA	0.74176	0.85666	0.68497
CDC25B	0.9458	0.65947	0.47973
CDC6	0.03425	0.41218	0.27634
CDH2	0.48083	0.58102	0.92255
CDK2	0.35858	0.44463	0.13429
CDK4	0.40988	0.80456	0.20494
CDK6	0.95695	0.71121	0.84441
CDKAL1	0.82076	0.66347	0.76146
CDKN1B	0.84301	0.27564	0.57687
CDKN2C	0.11139	0.28189	0.66002
CDKN2D	0.56862	0.05355	0.54112
CDO1	0.0426	0.85486	0.14149
CDT1	0.94365	0.84091	0.56182
CETP	0.43613	0.27184	0.38168
CHD5	0.20014	0.9434	0.74111
CLLU1	0.89371	0.77346	0.56387
CLOCK	0.42553	0.18944	0.80541
CNN3	0.58052	0.24309	0.75931
COL1A1	0.44298	0.54927	0.08315
COL1A2	0.88781	0.32603	0.58162
COL2A1	0.38438	0.23649	0.28809
COL3A1	0.61877	0.0795	0.35313
COL7A1	0.44868	0.69827	0.91035
COMMD1	0.54912	0.92735	0.63162
COMT	0.51007	0.23359	0.79126
COQ2	0.93225	0.05805	0.14504
COX17	0.86756	0.62162	0.70936
CP	0.68502	0.00765	0.33113
CRP	0.33698	0.48218	0.975
CRY2	0.25854	0.87386	0.48288
CSAD	0.22824	0.28969	0.38038
CSF2	0.38403	0.58377	0.50217
CSNK1E	0.9026	0.97775	0.91025
CST1	0.75251	0.41378	0.37918
CSTA	0.02055	0.26954	0.68807
CSTB	0.39083	0.57572	0.27354
CTGF	0.0969	0.09295	0.95815
CTH	0.42138	0.9906	0.30073
CTNNB1	0.41108	0.25764	0.28544
CUBN	0.32633	0.24709	0.77491
CUTC	0.28199	0.78056	0.10979
CXCL10	0.58377	0.21099	0.0493
CXCR4	0.68772	0.20194	0.40143
CYBB	0.67822	0.36563	0.57002
CYBRD1	0.0247	0.39913	0.16319
CYP11A1	0.08275	0.10409	0.36428
CYP11B1	0.068	0.12749	0.38063
CYP11B2	0.02205	0.40753	0.12079
CYP17A1	0.86751	0.77306	0.32368
CYP19A1	0.60487	0.23304	0.04765
CYP1A1	0.65452	0.9575	0.18869
CYP1A2	0.78396	0.9156	0.26274
CYP1B1	0.18859	0.72116	0.12804
CYP24A1	0.65662	0.84276	0.25849
CYP26A1	0.9184	0.72631	0.54297
CYP26B1	0.82426	0.52412	0.78716
CYP26C1	0.99855	0.64577	0.37908
CYP27A1	0.43693	0.58472	0.47863
CYP27B1	0.20299	0.81191	0.29064
CYP2A13	0.11124	0.03885	0.40258
CYP2A6	0.88471	0.9715	0.60937
CYP2A7	0.36658	0.89396	0.50797
CYP2B6	0.96725	0.043	0.07605
CYP2C18	0.47343	0.60757	0.04185
CYP2C19	0.26354	0.33888	0.34688
CYP2C8	0.14949	0.58547	0.28449
CYP2C9	0.28999	0.76251	0.64742
CYP2D6	0.04365	0.24049	0.57872
CYP2E1	0.92445	0.084	0.07775
CYP2F1	0.01485	0.0985	0.97805
CYP2J2	0.36553	0.91335	0.51707
CYP2R1	0.82421	0.72191	0.82866
CYP2S1	0.37338	0.73566	0.9199
CYP2U1	0.45913	0.20884	0.88521
CYP2W1	0.69042	0.65517	0.51227
CYP39A1	0.63012	0.66527	0.0572
CYP3A4	0.56977	0.66692	0.48178
CYP3A43	0.34583	0.64177	0.87451
CYP3A5	0.0335	0.84911	0.05075
CYP3A7	0.08255	0.29564	0.47228
CYP46A1	0.43828	0.35268	0.46228
CYP4A11	0.11444	0.22444	0.76176
CYP4A22	0.60857	0.77091	0.37408
CYP4B1	0.18019	0.58977	0.54347
CYP4F11	0.15149	0.12569	0.50922
CYP4F12	0.10539	0.69927	0.17819
CYP4F2	0.31088	0.16034	0.71821
CYP4F3	0.64357	0.16269	0.10169
CYP4F8	0.13174	0.04585	0.61837
CYP4V2	0.43918	0.71146	0.76601
CYP4X1	0.91385	0.72921	0.88746
CYP4Z1	0.9868	0.89716	0.76216
CYP51A1	0.19204	0.04015	0.38003
CYP7A1	0.47083	0.21089	0.31528
CYP7B1	0.65022	0.70116	0.59047
CYP8B1	0.924	0.51197	0.89406
DACT1	0.11069	0.05535	0.44293
DACT2	0.22564	0.35113	0.81041
DACT3	0.49863	0.03785	0.51012
DAZL	0.41173	0.34068	0.0985
DBT	0.28639	0.75736	0.88006
DCK	0.52942	0.77276	0.14549
DCT	0.50712	0.68592	0.56572
DDX1	0.0006	0.69087	0.21284
DDX11	0.05635	0.02415	0.9154
DEFB1	0.74996	0.12574	0.29874
DEFB118	0.49103	0.50507	0.43758
DEFB127	0.85286	0.99885	0.84551
DHDH	0.32068	0.69072	0.87531
DHFR	0.69232	0.32068	0.28729
DHRS2	0.73676	0.0849	0.65937
DHRS9	0.67132	0.0747	0.65132
DIO1	0.72031	0.17044	0.62867
DIO2	0.03155	0.22554	0.03085
DIO3	0.54077	0.58987	0.10519
DKC1	0.76731	0.23314	0.22549
DKK1	0.0393	0.03715	0.48883
DKK2	0.85171	0.39388	0.78466
DLD	0.81231	0.80886	0.18939
DLG5	0.41228	0.46603	0.94695
DMBT1	0.38988	0.37053	0.86501
DMRT1	0.47548	0.9153	0.85461
DNMT1	0.17419	0.81246	0.23179
DNMT3A	0.17689	0.0278	0.38383
DNMT3B	0.43423	0.59142	0.83061
DNMT3L	0.72771	0.26119	0.79901
DPEP1	0.69372	0.65387	0.81546
DPEP2	0.07895	0.44133	0.59082
DPEP3	0.0464	0.33713	0.42888
DPPA3	0.92645	0.0814	0.57867
DPPA5	0.52587	0.72506	0.58682
DRD1IP	0.31008	0.03885	0.17504
DRD2	0.38883	0.21949	0.71366
DUSP5	0.67817	0.0698	0.02335
DYNC2H1	0.55092	0.77446	0.71091
E2F1	0.47618	0.30278	0.65647
EAF2	0.16144	0.27004	0.27549
EDN1	0.22179	0.9526	0.32603
EDNRB	0.28119	0.15944	0.11884
EFNB3	0.38883	0.90585	0.10259
EGFR	0.05635	0.64662	0.87876
EGR1	0.92095	0.91095	0.63132
EHMT1	0.63932	0.32993	0.77981
EHMT2	0.61507	0.37103	0.88606
EIF4A1	0.0295	0.74221	0.43013
EIF4B	0.01455	0.13944	0.0465
EIF4E	0.9039	0.31698	0.13059
EIF4G1	0.38123	0.41768	0.53987
ELK4	0.28964	0.88541	0.68142
EMP1	0.25979	0.14914	0.08615
ENO2	0.71171	0.93505	0.65642
ENPP1	0.007	0.70421	0.21269
EPAS1	0.83216	0.36108	0.19414
EPHX1	0.91945	0.18809	0.91735
EPHX2	0.33118	0.08655	0.74521
EVPL	0.02055	0.08985	0.0018
FADD	0.0307	0.21019	0.20439
FAIM3	0.21109	0.41313	0.28469
FASN	0.20484	0.14379	0.9524
FBXW7	0.68967	0.13914	0.17754
FCER1G	0.39448	0.40043	0.54617
FCGRT	0.30058	0.23699	0.40048
FGF10	0.28439	0.55252	0.51357
FGF2	0.79071	0.93335	0.87401
FGF8	0.75051	0.09405	0.23149
FGFR1	0.43868	0.098	0.25089
FGFR2	0.25844	0.86371	0.44738
FGFR3	0.39743	0.31373	0.30748
FGFRL1	0.12869	0.9035	0.17769
FKBP1A	0.07205	0.0764	0.67797
FMO1	0.74361	0.97935	0.27449
FMO3	0.13709	0.64042	0.23689
FOLH1	0.87561	0.89821	0.63977
FOLR1	0.80581	0.29819	0.85906
FOLR3	0.59967	0.93785	0.73561
FOSL1	0.69072	0.32453	0.36733
FOXA1	0.18199	0.92205	0.39763
FOXA2	0.62872	0.87796	0.95305
FOXA3	0.19539	0.05125	0.0967
FOXO1A	0.45838	0.64192	0.18769
FOXO3A	0.10044	0.55132	0.81556
FPGS	0.50167	0.22674	0.26074
FRAP1	0.50007	0.16244	0.09625
FRAT1	0.43573	0.44673	0.72836
FRAT2	0.48288	0.60617	0.16189
FRS2	0.11739	0.74156	0.31158
FRS3	0.057	0.10709	0.24234
FRZB	0.51937	0.77351	0.61262
FSCN1	0.66482	0.92345	0.95315
FSHB	0.25789	0.71826	0.14969
FTH1	0.34903	0.37188	0.63162
FTL	0.06815	0.70211	0.73061
FTO	0.03035	0.9889	0.18634
FZD1	0.32298	0.0292	0.23249
FZD10	0.26594	0.80976	0.42753
FZD2	0.022	0.56217	0.68067
FZD3	0.89391	0.47203	0.16394
FZD4	0.60677	0.77216	0.78446
FZD5	0.49858	0.48248	0.68012
FZD6	0.05625	0.16989	0.37223
FZD7	0.29519	0.28679	0.9419
FZD8	0.13074	0.17689	0.39343
FZD9	0.18164	0.86296	0.14129
GADD45A	0.16674	0.25649	0.0459
GAMT	0.17319	0.09715	0.9806
GART	0.91655	0.41778	0.15979
GC	0.0343	0.0004	0.00965
GCG	0.0864	0.68707	0.05475
GCLC	0.40303	0.88516	0.36403
GCLM	0.0355	0.44158	0.24284
GCN5L2	0.44283	0.48718	0.98815
GCSH	0.0347	0.22459	0.62557
GDF10	0.004	0.13639	0.0423
GDF15	0.53317	0.75421	0.36148
GDF2	0.004	0.12639	0.0408
GDF3	0.64847	0.16439	0.56822
GFPT1	0.59987	0.68507	0.35273
GGCX	0.0486	0.02875	0.74666
GGH	0.99075	0.93145	0.80666
GGT1	0.12954	0.17369	0.59867
GGT6	0.64377	0.76291	0.14539
GH1	0.65447	0.9472	0.88106
GHR	0.45413	0.27884	0.0782
GHRL	0.87611	0.50872	0.9501
GIF	0.13879	0.76446	0.65192
GJA1	0.0699	0.38058	0.0086
GLI1	0.28089	0.44853	0.49178
GLRX	0.71946	0.33973	0.64767
GLRX2	0.17754	0.36693	0.94715
GLRX5	0.08	0.9404	0.20434
GLS	0.50757	0.0222	0.20904
GLS2	0.10924	0.29829	0.43263
GLUD1	0.30413	0.37983	0.089
GLUD2	0.71826	0.9457	0.66542
GMNN	0.56457	0.93265	0.67872
GNB3	0.59292	0.84491	0.49353
GNMT	0.72986	0.87386	0.84951
GNRH1	0.39328	0.52662	0.61977
GNRH2	0.16504	0.14279	0.44038
GNRHR	0.25294	0.55722	0.93605
GOT1	0.72926	0.72791	0.93685
GOT2	0.21384	0.49578	0.0993
GPX1	0.63592	0.47678	0.9537
GPX2	0.66282	0.72051	0.9495
GPX3	0.52327	0.65187	0.9356
GPX4	0.90385	0.36633	0.55817
GPX5	0.30268	0.61262	0.36948
GPX6	0.33983	0.60197	0.43333
GPX7	0.46983	0.36963	0.15974
GRB7	0.25084	0.048	0.52632
GREB1	0.32558	0.41258	0.11324
GRK4	0.55182	0.36658	0.33613
GSK3B	0.11994	0.9965	0.12179
GSR	0.54112	0.22804	0.0613
GSS	0.44698	0.0677	0.74636
GSTA2	0.38178	0.9523	0.28699
GSTA3	0.55497	0.30988	0.53932
GSTA4	0.42508	0.30488	0.72681
GSTA5	0.13629	0.72321	0.21999
GSTCD	0.47628	0.0072	0.0091
GSTK1	0.0396	0.23229	0.71671
GSTM1	0.66167	0.11589	0.09015
GSTM2	0.83581	0.16404	0.23649
GSTM3	0.75541	0.0726	0.22389
GSTM4	0.84401	0.17829	0.35908
GSTM5	0.59447	0.22079	0.10954
GSTO1	0.39248	0.57567	0.36093
GSTO2	0.62887	0.47093	0.49098
GSTP1	0.88316	0.94415	0.41713
GSTT2	0.43758	0.75391	0.77611
GSTZ1	0.01965	0.53397	0.27969
H19	0.75671	0.20429	0.06315
HACE1	0.01275	0.0407	0.28264
HAMP	0.19579	0.0892	0.32333
HAO2	0.21159	0.28044	0.38993
HAT1	0.57302	0.44308	0.09885
HBB	0.37428	0.77166	0.96855
HCLS1	0.065	0.64282	0.44353
HDAC10	0.84531	0.14424	0.51887
HDAC11	0.70286	0.11279	0.67267
HDAC2	0.73476	0.80321	0.75541
HDAC3	0.9011	0.01695	0.10914
HDAC4	0.24894	0.54117	0.47468
HDAC5	0.0628	0.07825	0.0347
HDAC7A	0.32888	0.33908	0.38058
HDAC8	0.26384	0.11839	0.50177
HDAC9	0.15384	0.30123	0.08605
HEMGN	0.21474	0.49853	0.17524
HEPH	0.57097	0.81146	0.26859
HEPHL1	0.33613	0.82041	0.55912
HFE	0.59507	0.16119	0.61407
HFE2	0.65552	0.64252	0.39838
HHEX	0.70111	0.55612	0.20024
HIC1	0.0853	0.63807	0.58687
HIVEP3	0.9976	0.72336	0.9147
HLA-B	0.0152	0.20969	0.09645
HMGB2	0.95855	0.60772	0.73161
HMOX1	0.83336	0.34158	0.12024
HMOX2	0.93215	0.51552	0.33408
HNF4A	0.15949	0.49183	0.20619
HOXA13	0.52847	0.23284	0.93115
HOXD13	0.54597	0.22489	0.84276
HP	0.68957	0.72876	0.56922
HPCAL1	0.85021	0.78161	0.64072
HPGD	0.20799	0.04295	0.29379
HPR	0.52062	0.80711	0.55037
HSD11B1	0.27379	0.11089	0.53822
HSD17B1	0.73281	0.46128	0.92735
HSD17B2	0.98185	0.56932	0.25204
HSD17B3	0.82376	0.65237	0.97075
HSD17B4	0.18049	0.48203	0.78626
HSD3B1	0.16674	0.19964	0.40988
HSD3B2	0.40053	0.27659	0.36073
HTR2A	0.0441	0.24939	0.14039
ID2	0.19174	0.85131	0.35258
IFNA1	0.9224	0.20559	0.30793
IFNA10	0.99115	0.39978	0.47258
IFNA13	0.983	0.55042	0.53242
IFNA14	0.63587	0.78666	0.09985
IFNA16	0.54077	0.85001	0.21004
IFNA17	0.64957	0.9205	0.27714
IFNA2	0.79201	0.50652	0.25374
IFNA21	0.68087	0.78271	0.53152
IFNA5	0.88986	0.75656	0.26874
IFNA6	0.82376	0.59272	0.30988
IFNA7	0.99115	0.39973	0.47258
IFNA8	0.85181	0.17669	0.0753
IFNE1	0.59717	0.37013	0.07855
IFNK	0.83841	0.15119	0.16889
IFNW1	0.87251	0.81096	0.73166
IGF1	0.19964	0.90795	0.60742
IGF1R	0.44023	0.55077	0.45623
IGF2	0.83506	0.28029	0.37513
IGF2BP2	0.29059	0.26554	0.20154
IGF2R	0.46108	0.10829	0.42853
IGFALS	0.16249	0.06845	0.12619
IGFBP2	0.81466	0.62492	0.56972
IGFBP3	0.15029	0.43063	0.59587
IGFBP5	0.33103	0.21844	0.61917
IGFBP6	0.26049	0.10569	0.04215
IKBKE	0.78156	0.56552	0.76271
IL12A	0.0181	0.39008	0.25229
IL12B	0.17839	0.14149	0.14494
IL12RB1	0.10149	0.47108	0.62352
IL12RB2	0.52232	0.93195	0.75051
IL13RA1	0.25479	0.11124	0.59492
IL13RA2	0.70646	0.63557	0.58727
IL18R1	0.47823	0.97525	0.66672
IL1R1	0.0582	0.20274	0.59092
IL1R2	0.36268	0.39913	0.84671
IL23A	0.36678	0.73071	0.73811
IL23R	0.49708	0.66462	0.01415
IL24	0.82071	0.23754	0.31273
IL28A	0.04375	0.29044	0.78481
IL28B	0.0381	0.27149	0.74256
IL28RA	0.38018	0.60877	0.17414
IL2RA	0.24394	0.00115	0.44318
IL33	0.71921	0.34553	0.25404
IL4	0.27949	0.77101	0.28444
IL5RA	0.71881	0.51352	0.21429
IL6R	0.72861	0.33208	0.74451
IL8RA	0.964	0.14874	0.34488
ILDR1	0.00285	0.0583	0.88461
ILF2	0.29504	0.51402	0.68282
INADL	0.67067	0.88116	0.45148
ING1	0.0179	0.13204	0.67967
ING2	0.67517	0.95395	0.46903
INHA	0.66147	0.38123	0.14919
INHBA	0.32323	0.66702	0.66747
INHBB	0.77291	0.18539	0.17209
INS	0.9032	0.22969	0.06315
INSIG2	0.82011	0.27009	0.55997
INSL3	0.59387	0.22734	0.43073
INSR	0.34198	0.93055	0.67067
IQGAP1	0.55512	0.79686	0.92205
IRAK2	0.59902	0.94405	0.30943
IRAK4	0.76601	0.01405	0.0649
IREB2	0.25384	0.64752	0.24584
IRS1	0.28244	0.54112	0.40613
IRS2	0.22059	0.85651	0.34093
KCNJ11	0.25209	0.94145	0.31398
KIT	0.01325	0.56197	0.53682
KITLG	0.26074	0.0263	0.44348
KLHL9	0.89956	0.71396	0.21734
KLK11	0.999	0.66287	0.94055
KLK13	0.08985	0.66672	0.24189
KLK2	0.88491	0.98715	0.77471
KLK3	0.13279	0.78296	0.70646
KLKB1	0.86066	0.9533	0.9201
KPNA1	0.18059	0.40938	0.78531
KRAS	0.11234	0.28079	0.72526
KREMEN1	0.54962	0.29914	0.44928
KREMEN2	0.58412	0.23519	0.40683
KRT14	0.03105	0.23009	0.46608
KRT4	0.11654	0.39823	0.12704
LAMC2	0.08165	0.43558	0.49233
LBP	0.71886	0.59012	0.01015
LDHA	0.50122	0.33998	0.67752
LDHB	0.9613	0.64257	0.55797
LDHC	0.59097	0.38948	0.80321
LDLR	0.9967	0.38093	0.48643
LEF1	0.0677	0.07915	0.57132
LEP	0.0167	0.26044	0.26134
LEPR	0.89526	0.10729	0.0197
LGR8	0.33198	0.32418	0.57792
LHB	0.71061	0.59557	0.28654
LHCGR	0.27189	0.76411	0.87641
LMAN1	0.64442	0.47673	0.70736
LPL	0.24984	0.912	0.04785
LRP1	0.41608	0.73711	0.75066
LRP2	0.51152	0.75311	0.9398
LRP5	0.76461	0.27614	0.31953
LRP6	0.71671	0.9086	0.19024
LTA4H	0.23624	0.96535	0.10314
LTBR	0.22749	0.03425	0.89256
LTC4S	0.70526	0.67102	0.70526
LY96	0.33723	0.0065	0.37968
MAGEA4	0.32793	0.16429	0.73936
MAPK7	0.65932	0.22459	0.36333
MAPKAPK2	0.0732	0.68757	0.53952
MASP1	0.85406	0.45133	0.96425
MASP2	0.59112	0.15119	0.09955
MAT1A	0.16744	0.94915	0.52052
MAT2A	0.13719	0.06505	0.47953
MAT2B	0.82126	0.58737	0.27799
MBD1	0.9772	0.9338	0.72531
MBD3	0.63842	0.24224	0.29444
MBD3L1	0.21944	0.00945	0.08305
MBD5	0.64367	0.26319	0.43258
MBD6	0.16624	0.55272	0.61237
MC4R	0.76971	0.46913	0.67307
MCM10	0.14464	0.0352	0.24604
MCM2	0.28564	0.43628	0.73016
MCM3	0.43108	0.49163	0.93625
MCM3AP	0.21489	0.79916	0.34128
MCM4	0.17124	0.64627	0.06435
MCM5	0.79246	0.23999	0.21579
MCM6	0.94515	0.84676	0.98775
MCM7	0.36738	0.64127	0.53827
MCM8	0.19024	0.56527	0.906
MDM2	0.02095	0.09945	0.15394
ME1	0.80791	0.81581	0.17069
MECP2	0.82521	0.83461	0.9315
MEN1	0.34138	0.48593	0.62407
MGST1	0.11854	0.69262	0.46003
MGST2	0.54837	0.77116	0.33203
MGST3	0.14424	0.59342	0.39448
MICA	0.0415	0.16659	0.00555
MIF	0.16439	0.16684	0.21154
MITF	0.92315	0.97265	0.58387
MIZF	0.41488	0.47163	0.25054
MKNK1	0.65287	0.14994	0.03935
MMP1	0.84681	0.32593	0.99275
MMP12	0.66372	0.82961	0.96635
MMP2	0.12254	0.23409	0.39828
MMP3	0.9854	0.9548	0.9957
MMP7	0.15384	0.01025	0.13754
MMP8	0.32188	0.0462	0.78641
MMP9	0.10999	0.61427	0.62017
MMRN1	0.98705	0.9986	0.82331
MOCS2	0.17479	0.78996	0.00875
MORF4	0.65097	0.50827	0.27874
MPO	0.78861	0.49563	0.59637
MPST	0.01745	0.34728	0.32888
MSR1	0.29229	0.30438	0.75246
MT1A	0.66357	0.90405	0.21744
MT1B	0.17659	0.43818	0.27019
MT1E	0.72281	0.65562	0.34108
MT1F	0.17764	0.47788	0.29819
MT1H	0.16769	0.47273	0.29194
MT1L	0.71966	0.65862	0.34603
MT1M	0.64427	0.64682	0.26764
MT1X	0.43998	0.38223	0.27094
MT2A	0.37893	0.40303	0.35263
MT3	0.13624	0.15744	0.9441
MT4	0.0592	0.0625	0.68857
MTAP	0.90895	0.84281	0.64677
MTF1	0.40668	0.52447	0.64277
MTF2	0.21669	0.74686	0.59772
MTHFD1	0.50267	0.0202	0.20399
MTHFD2	0.18499	0.77001	0.10359
MTHFR	0.35613	0.63867	0.14339
MTHFS	0.58067	0.23464	0.77981
MTR	0.38658	0.66482	0.025
MTRR	0.58407	0.70311	0.84341
MUC1	0.47113	0.81916	0.24509
MUC12	0.19849	0.76466	0.10044
MUC13	0.68722	0.63082	0.57057
MUC15	0.81106	0.28329	0.14204
MUC16	0.07405	0.04205	0.31878
MUC19	0.10109	0.0893	0.65222
MUC2	0.37393	0.74771	0.79766
MUC3B	0.90875	0.0598	0.27414
MUC4	0.34558	0.89831	0.12884
MUC5B	0.35743	0.12989	0.77676
MUC6	0.08175	0.53752	0.86676
MUC7	0.56367	0.79666	0.34728
MYB	0.75676	0.62627	0.29794
NANOG	0.61992	0.11794	0.81876
NAT1	0.46648	0.93535	0.23929
NAT2	0.61812	0.79611	0.53157
NCF2	0.10899	0.30348	0.44743
NCF4	0.95795	0.70481	0.48363
NCOA3	0.34248	0.86266	0.59152
NEDD4L	0.61532	0.57012	0.54877
NF1	0.89571	0.75971	0.81636
NF2	0.9649	0.69927	0.59997
NFE2L1	0.39913	0.54797	0.53587
NFE2L2	0.45428	0.15999	0.10729
NFE2L3	0.31323	0.70506	0.76966
NHEJ1	0.82186	0.943	0.93635
NNMT	0.53652	0.42413	0.60852
NOD1	0.0958	0.68797	0.0545
NOD2	0.72381	0.03095	0.19054
NODAL	0.47383	0.26559	0.41828
NOG	0.57717	0.84286	0.32998
NOLA1	0.31518	0.25719	0.70871
NOLA2	0.55167	0.87201	0.44848
NOLA3	0.58492	0.9246	0.75661
NOS2A	0.13219	0.19884	0.26849
NOX1	0.02525	0.24334	0.32663
NPAS2	0.20574	0.0474	0.69722
NPFFR2	0.0943	0.48838	0.24444
NPY	0.13804	0.73391	0.26679
NQO1	0.51782	0.55937	0.54767
NR1H3	0.48473	0.86281	0.14909
NR1I2	0.60087	0.75846	0.15874
NR1I3	0.23294	0.10919	0.61952
NR3C1	0.0608	0.48268	0.52212
OCA2	0.53472	0.83986	0.66062
OPLAH	0.17339	0.41283	0.73761
ORC1L	0.85796	0.13114	0.0178
ORC2L	0.41513	0.81436	0.81276
ORC3L	0.62067	0.39888	0.36258
ORC4L	0.9754	0.51897	0.69717
ORC5L	0.0485	0.39863	0.21344
P2RX7	0.42483	0.35978	0.44368
PANK2	0.82016	0.9777	0.58847
PARP15	0.53242	0.34518	0.85206
PARP3	0.83256	0.83841	0.46703
PARP4	0.96015	0.65107	0.54457
PAX5	0.0921	0.34768	0.27859
PCSK1	0.45658	0.45223	0.30038
PDCD10	0.42493	0.17229	0.73466
PDCD2	0.34733	0.64002	0.89726
PDK1	0.08415	0.17934	0.0253
PDK2	0.21454	0.0574	0.0319
PDSS1	0.17939	0.71621	0.0961
PDSS2	0.84316	0.68957	0.81211
PEMT	0.23314	0.0983	0.43298
PER2	0.34648	0.88156	0.38518
PER3	0.49673	0.29654	0.37693
PFKP	0.37348	0.68382	0.80111
PGLYRP2	0.45158	0.74131	0.43383
PGR	0.0075	0.03745	0.45008
PIK3C2B	0.0619	0.03295	0.13979
PIK3C3	0.9498	0.89771	0.66162
PIK3CA	0.9106	0.05145	0.0049
PINX1	0.11544	0.19944	0.61667
PIWIL1	0.66557	0.08055	0.58997
PLAA	0.91865	0.91245	0.9055
PMP22	0.42153	0.64487	0.11164
POMC	0.62917	0.23709	0.34413
PON1	0.14824	0.16744	0.87996
PON2	0.52572	0.12264	0.70221
PON3	0.62952	0.47123	0.59902
POT1	0.59267	0.30173	0.32843
POU1F1	0.39183	0.82311	0.82506
POU5F1	0.58362	0.21944	0.51367
PPARA	0.73311	0.06255	0.67072
PPARD	0.97945	0.62002	0.44508
PPARG	0.10304	0.36178	0.60787
PPL	0.75026	0.78886	0.84346
PPP2CA	0.64187	0.81951	0.79106
PPP2R1A	0.81406	0.70211	0.61147
PPP2R1B	0.30853	0.37753	0.36458
PPP2R2A	0.60152	0.71786	0.38828
PPP2R2B	0.12069	0.79731	0.64017
PPP2R4	0.9644	0.41028	0.56937
PRDX1	0.74891	0.63592	0.63107
PRDX2	0.82346	0.9701	0.87801
PRDX3	0.00015	0.0744	0.16314
PRDX4	0.70266	0.31758	0.067
PRDX5	0.16729	0.08355	0.54767
PRDX6	0.66937	0.0688	0.15599
PRKAB1	0.79691	0.9658	0.9736
PRL	0.12574	0.69977	0.0354
PRLH	0.00835	0.29169	0.07715
PRLHR	0.87411	0.86006	0.9802
PRLR	0.87216	0.74336	0.9198
PRNP	0.0795	0.79906	0.20794
PRR4	0.43373	0.36663	0.25934
PTCH1	0.12429	0.45913	0.60812
PTGDR	0.65142	0.58292	0.36168
PTGDS	0.26899	0.9371	0.26249
PTGIS	0.48893	0.33913	0.15569
PTGS1	0.38178	0.74006	0.22454
PTGS2	0.72531	0.73636	0.45188
PTH	0.18399	0.11999	0.20059
PTHR1	0.67512	0.65632	0.91365
PTHR2	0.68632	0.63252	0.41068
PTK2	0.9709	0.52402	0.9201
PTPN7	0.54962	0.32808	0.46553
PTPRC	0.86261	0.29029	0.58622
RABL3	0.66667	0.12749	0.45688
RAD51AP1	0.14774	0.9964	0.65697
RARRES2	0.49448	0.71911	0.9219
RASSF5	0.11999	0.84201	0.85596
RBAK	0.31168	0.9564	0.39728
RETN	0.67892	0.29084	0.78346
RGN	0.42008	0.18759	0.54667
RGS5	0.0637	0.40933	0.55102
RHEB	0.73096	0.25514	0.31973
RPS19	0.00045	0.00585	0.45823
RPS24	0.33198	0.40563	0.41558
RPS6	0.40303	0.28459	0.27434
RPS6KB1	0.89231	0.83406	0.85371
RRAGA	0.08585	0.9794	0.23919
RTEL1	0.38293	0.95255	0.26644
RXRA	0.63012	0.29184	0.22089
RXRB	0.75971	0.51862	0.9601
S100A7	0.97645	0.08875	0.11549
S100A9	0.62677	0.85236	0.19699
S100G	0.32903	0.62372	0.26784
SCARB1	0.30463	0.31988	0.74716
SCARB2	0.90635	0.31948	0.68587
SCNN1B	0.26074	0.76486	0.71221
SCO1	0.50547	0.0634	0.23439
SCO2	0.62882	0.15834	0.49218
SEC14L2	0.39113	0.07	0.21124
SELE	0.19404	0.57772	0.98965
SELENBP1	0.77346	0.9658	0.56722
SELI	0.97145	0.85851	0.9297
SELK	0.43413	0.50587	0.88281
SELL	0.24359	0.69142	0.98265
SELM	0.30458	0.03715	0.06775
SELS	0.77561	0.9394	0.32323
SELT	0.59562	0.49988	0.49578
SELV	0.20749	0.58002	0.84796
SEPHS1	0.0346	0.0137	0.86706
SEPHS2	0.34408	0.91985	0.26119
SEPN1	0.16084	0.35298	0.48323
SEPP1	0.23539	0.12109	0.01385
SEPW1	0.80811	0.0844	0.04405
SEPX1	0.88901	0.34083	0.43688
SERPINA5	0.98095	0.37563	0.85271
SFRP2	0.47598	0.89636	0.65757
SFRP4	0.49633	0.58747	0.61987
SFRP5	0.75121	0.57237	0.9909
SFRS6	0.54092	0.43168	0.25974
SHBG	0.39983	0.42483	0.21049
SHMT1	0.57102	0.68927	0.9007
SHMT2	0.88071	0.40073	0.46328
SILV	0.33973	0.46753	0.14394
SIM1	0.69192	0.67197	0.27204
SIRT1	0.86481	0.49728	0.48373
SIRT2	0.55157	0.50222	0.31908
SIRT3	0.55927	0.9229	0.21719
SIRT4	0.33498	0.9743	0.30383
SIRT5	0.28629	0.41213	0.64507
SIRT6	0.78941	0.9017	0.89541
SKP2	0.0995	0.22359	0.31178
SLC11A2	0.22074	0.60937	0.56877
SLC19A1	0.9049	0.25674	0.53527
SLC23A1	0.30478	0.29739	0.98815
SLC23A2	0.67177	0.21979	0.43693
SLC23A3	0.75001	0.96895	0.9299
SLC24A2	0.23689	0.64837	0.63387
SLC28A1	0.08355	0.35133	0.50362
SLC28A2	0.26919	0.51687	0.52902
SLC28A3	0.17299	0.21114	0.60767
SLC29A1	0.0151	0.0814	0.25999
SLC2A1	0.15129	0.91375	0.33408
SLC2A2	0.0146	0.16534	0.40893
SLC2A3	0.10999	0.0968	0.17459
SLC2A4	0.06475	0.17479	0.44883
SLC2A5	0.10959	0.03325	0.96375
SLC30A1	0.19924	0.61937	0.78716
SLC30A10	0.54362	0.46063	0.31303
SLC30A4	0.37373	0.85596	0.34383
SLC30A7	0.87266	0.87301	0.38823
SLC30A8	0.69002	0.055	0.67712
SLC31A1	0.75241	0.56252	0.86431
SLC31A2	0.34133	0.58122	0.35573
SLC39A10	0.49468	0.24754	0.46473
SLC39A12	0.88256	0.72881	0.61077
SLC39A13	0.59927	0.53877	0.81636
SLC39A14	0.62937	0.64942	0.0961
SLC39A4	0.0888	0.93115	0.82216
SLC39A6	0.75506	0.46853	0.97175
SLC39A7	0.62187	0.46778	0.92945
SLC39A8	0.16669	0.49963	0.35378
SLC40A1	0.9596	0.82046	0.68042
SLC44A4	0.58397	0.38048	0.84936
SLC5A8	0.43263	0.39998	0.69097
SLC9A9	0.9223	0.30823	0.79391
SLURP1	0.73431	0.92685	0.93265
SMAD2	0.87436	0.46378	0.41958
SMAD3	0.51587	0.18534	0.54092
SMAD4	0.71941	0.16974	0.25619
SMYD3	0.18169	0.74956	0.94345
SOD1	0.68072	0.67722	0.56742
SOD2	0.19714	0.24609	0.55982
SOD3	0.46928	0.28134	0.11524
SOX2	0.12619	0.041	0.16749
SOX9	0.33048	0.54427	0.43323
SPINK5	0.42113	0.44888	0.05545
SPP1	0.0711	0.76266	0.39823
SPRR1A	0.38593	0.9635	0.22959
SQSTM1	0.34168	0.10864	0.03385
SRD5A1	0.09615	0.85281	0.47323
SRD5A2	0.01185	0.27039	0.49698
SRF	0.47538	0.24894	0.38313
SST	0.26229	0.79816	0.61537
STAR	0.44773	0.0513	0.26504
STAT1	0.84446	0.03835	0.17764
STAT3	0.41398	0.80056	0.19139
STK11	0.81901	0.67612	0.23929
SULT1A1	0.83966	0.16574	0.46113
SULT1A2	0.87331	0.19024	0.50787
SULT1B1	0.93415	0.18509	0.40928
SULT1C1	0.46458	0.85776	0.63837
SULT1C2	0.47548	0.74711	0.16009
SULT1C3	0.33098	0.93435	0.50607
SULT1E1	0.82596	0.25229	0.14504
SULT2A1	0.94705	0.32573	0.08495
SULT2B1	0.37353	0.40803	0.40483
SULT4A1	0.17944	0.0127	0.57132
SULT6B1	0.44123	0.9199	0.43348
SUOX	0.16909	0.85496	0.0802
SUV39H1	0.70911	0.0105	0.0127
TAGLN2	0.51642	0.01935	0.36683
TBXAS1	0.63087	0.80846	0.81776
TCF1	0.18539	0.40583	0.73991
TCF2	0.73281	0.49098	0.50887
TCF7	0.13764	0.65842	0.46623
TCF7L1	0.0135	0.08955	0.32098
TCF7L2	0.12399	0.10754	0.24949
TCL1A	0.03515	0.15254	0.38818
TCN1	0.12394	0.51382	0.66037
TCN2	0.54022	0.50037	0.23594
TDGF1	0.9552	0.95335	0.84476
TEAD4	0.18564	0.27369	0.33273
TELO2	0.0009	0.17849	0.65932
TEP1	0.10584	0.83921	0.26744
TERF2IP	0.4948	0.56817	0.16569
TF	0.84426	0.32993	0.0448
TFAP2C	0.15444	0.61947	0.10834
TFF1	0.06005	0.0133	0.60482
TFF2	0.25049	0.11609	0.56777
TFF3	0.25719	0.90115	0.13484
TFR2	0.91125	0.85766	0.86466
TFRC	0.80606	0.74201	0.11804
TGFA	0.69957	0.86361	0.65697
TGM3	0.23439	0.50342	0.57122
THRAP4	0.0037	0.80776	0.05615
THRAP5	0.55467	0.89616	0.93245
TINF2	0.08945	0.30388	0.24554
TLR1	0.34833	0.97355	0.22644
TLR10	0.34473	0.61552	0.48723
TNFRSF11A	0.12874	0.68102	0.51047
TNFSF13	0.03085	0.62567	0.40528
TNKS	0.43998	0.26294	0.86971
TNKS2	0.24639	0.41698	0.10754
TOLLIP	0.30613	0.29889	0.90435
TOP3A	0.31883	0.42833	0.89916
TP53BP1	0.82881	0.46958	0.13019
TP53RK	0.47063	0.97	0.44773
TPD52	0.60572	0.48353	0.28164
TPMT	0.16059	0.77551	0.74946
TSC1	0.0531	0.17544	0.73401
TSC2	0.84901	0.36743	0.24879
TSPAN31	0.36808	0.77356	0.36218
TST	0.01745	0.34728	0.32888
TTPA	0.96325	0.85456	0.77091
TUSC1	0.82331	0.47853	0.43798
TXN	0.76476	0.75071	0.50202
TXNRD1	0.02835	0.75731	0.22899
TXNRD2	0.9074	0.24954	0.0467
TXNRD3	0.37668	0.65347	0.9421
TYMS	0.0055	0.30233	0.0015
TYRP1	0.69087	0.11989	0.73536
UBE2V1	0.01575	0.72211	0.34878
UCP1	0.48373	0.35773	0.87511
UCP2	0.0161	0.45838	0.27984
UCP3	0.0346	0.31503	0.55382
UGCGL1	0.44223	0.01435	0.47463
UGCGL2	0.42863	0.87071	0.77386
UGT1A1	0.25374	0.46403	0.42683
UGT1A10	0.77921	0.41523	0.16319
UGT1A3	0.22579	0.61107	0.39843
UGT1A4	0.17084	0.64322	0.40798
UGT1A5	0.20944	0.75296	0.42683
UGT1A6	0.42613	0.22049	0.81121
UGT1A7	0.78761	0.44703	0.17679
UGT1A8	0.80061	0.42668	0.18239
UGT1A9	0.47878	0.80836	0.19019
UGT2A1	0.65652	0.9082	0.64272
UGT2A3	0.25744	0.32538	0.24909
UGT2B10	0.0663	0.36583	0.27369
UGT2B17	0.44458	0.73911	0.21429
UGT2B4	0.75951	0.99485	0.36013
UGT2B7	0.02025	0.28489	0.72526
UGT3A1	0.40938	0.0118	0.62037
UGT3A2	0.0404	0.28559	0.38758
UGT8	0.82201	0.29259	0.58922
UNG2	0.0599	0.24759	0.68492
UPK1A	0.0292	0.62092	0.43608
VDR	0.23549	0.19944	0.64542
VEGFA	0.47718	0.0391	0.05535
VHL	0.65332	0.9714	0.34398
VSIG9	0.60102	0.16209	0.52467
WIF1	0.62197	0.02755	0.0056
WNT4	0.68982	0.23314	0.56347
WT1	0.30578	0.55012	0.60382
XIST	0.67697	0.0648	0.39123
